# Supplementary material for: A new clustering and nomenclature for beta turns derived from high-resolution protein structures
Source: PLoS Comput Biol. 2019 Mar 7;15(3):e1006844. doi: 10.1371/journal.pcbi.1006844 (PMC6424458; doi:10.1371/journal.pcbi.1006844)
Supplement: S1 Text — (TXT) [file pcbi.1006844.s003.txt]

# December 4, 2018
# Version 1.1
# 
# BSD 3-Clause License
# 
# Copyright (c) 2018, Maxim Shapovalov (1,2), Slobodan Vucetic (2), Roland L. Dunbrack, Jr. (1,^)
# All rights reserved.
# 
# (1): Fox Chase Cancer Center, 333 Cottman Avenue, Philadelphia PA 19111, USA
# (2): Temple University, 1801 N Broad Street, Philadelphia PA 19122, USA
# (^): Corresponding Author, Roland dot Dunbrack at fccc dot edu
# 
# Redistribution and use in source and binary forms, with or without
# modification, are permitted provided that the following conditions are met:
# 
# * Redistributions of source code must retain the above copyright notice, this
#   list of conditions and the following disclaimer.
# 
# * Redistributions in binary form must reproduce the above copyright notice,
#   this list of conditions and the following disclaimer in the documentation
#   and/or other materials provided with the distribution.
# 	
# * Neither the name of the copyright holder nor the names of its
#   contributors may be used to endorse or promote products derived from
#   this software without specific prior written permission.
# 
# THIS SOFTWARE IS PROVIDED BY THE COPYRIGHT HOLDERS AND CONTRIBUTORS "AS IS"
# AND ANY EXPRESS OR IMPLIED WARRANTIES, INCLUDING, BUT NOT LIMITED TO, THE
# IMPLIED WARRANTIES OF MERCHANTABILITY AND FITNESS FOR A PARTICULAR PURPOSE ARE
# DISCLAIMED. IN NO EVENT SHALL THE COPYRIGHT HOLDER OR CONTRIBUTORS BE LIABLE
# FOR ANY DIRECT, INDIRECT, INCIDENTAL, SPECIAL, EXEMPLARY, OR CONSEQUENTIAL
# DAMAGES (INCLUDING, BUT NOT LIMITED TO, PROCUREMENT OF SUBSTITUTE GOODS OR
# SERVICES; LOSS OF USE, DATA, OR PROFITS; OR BUSINESS INTERRUPTION) HOWEVER
# CAUSED AND ON ANY THEORY OF LIABILITY, WHETHER IN CONTRACT, STRICT LIABILITY,
# OR TORT (INCLUDING NEGLIGENCE OR OTHERWISE) ARISING IN ANY WAY OUT OF THE USE
# OF THIS SOFTWARE, EVEN IF ADVISED OF THE POSSIBILITY OF SUCH DAMAGE.
# 
no_by_size	cluster_size	frequency	bturn_name	prev_name	median_below_7A_ca1_ca4	mean_below_7A_ca1_ca4	median_any_ca1_ca4	mean_any_ca1_ca4	mode_omega2	mode_phi2	mode_psi2	mode_omega3	mode_phi3	mode_psi3	mode_omega4	mode_aa1	mode_aa2	mode_aa3	mode_aa4	mode_ss1	mode_ss2	mode_ss3	mode_ss4	mode_pdb_id	mode_chain_id	mode_res1_id	medoid_omega2	medoid_phi2	medoid_psi2	medoid_omega3	medoid_phi3	medoid_psi3	medoid_omega4	medoid_aa1	medoid_aa2	medoid_aa3	medoid_aa4	medoid_ss1	medoid_ss2	medoid_ss3	medoid_ss4	medoid_pdb_id	medoid_chain_id	medoid_res1_id
1	6413	0.49217	AD	I	5.48	5.52	5.51	5.65	185.12	-62.25	-23.48	181.88	-96.25	-2.44	179.02	D	P	D	G	C	T	T	C	2EAB	A	598	184.88	-65.27	-23.52	182.83	-98.73	-18.06	181.10	P	Y	A	R	T	T	T	G	5A71	A	299
2	1556	0.11942	Pd	II	5.61	5.62	5.61	5.68	179.57	-55.26	133.10	179.60	91.18	-6.22	180.91	T	K	G	T	C	T	T	C	1W23	A	89	178.69	-55.28	132.76	175.53	82.38	-2.88	179.60	P	D	G	D	E	T	T	C	3QZB	A	62
3	802	0.06155	Pa	new_prev_II	6.00	5.96	6.12	6.18	176.22	-59.93	135.21	178.77	58.69	27.54	177.53	G	A	L	D	C	T	T	H	2FFY	A	214	180.97	-79.76	149.11	170.92	61.47	32.21	180.14	G	D	N	V	C	T	T	C	3KWE	A	95
4	748	0.05741	ad	I'	5.44	5.52	5.45	5.58	182.81	47.08	44.65	174.36	82.66	1.09	182.92	Y	K	G	R	E	T	T	E	3AWU	B	49	177.14	54.08	37.14	174.19	77.07	7.66	182.45	F	D	G	K	E	T	T	E	3GNE	A	34
5	648	0.04973	AB1	new_prev_VIII	6.72	6.62	7.52	7.50	184.02	-67.20	-30.96	172.54	-136.03	162.29	182.93	P	R	V	P	C	S	S	C	4ATE	A	219	178.29	-76.75	-33.07	180.05	-137.67	155.99	179.53	D	F	Y	G	C	S	S	C	3ARX	A	392
6	625	0.04797	AZ	new_prev_VIII	5.80	5.84	5.90	6.00	181.01	-74.11	-27.71	182.08	-140.41	75.09	190.54	A	G	T	P	T	T	B	T	4RFU	A	76	181.51	-83.81	-17.76	182.70	-128.88	61.72	177.81	G	N	V	P	T	S	S	C	3LO8	A	62
7	603	0.04628	AB2	VIII	6.42	6.32	7.95	7.72	175.48	-69.29	-30.16	169.41	-120.25	128.00	177.81	G	L	I	K	T	S	S	C	4YPO	A	112	179.88	-76.37	-33.97	184.30	-116.48	120.10	183.38	V	A	E	K	S	S	S	C	4UAS	A	147
8	402	0.03085	pD	II'	5.44	5.60	5.66	6.13	179.73	57.44	-130.18	181.81	-95.43	11.23	181.96	K	G	S	R	T	T	T	C	3BS2	A	129	177.42	56.16	-135.60	183.17	-90.92	4.81	180.04	K	G	Y	D	E	T	T	C	4G9S	B	45
9	166	0.01274	AG	new_prev_VIII	6.37	6.19	7.24	7.21	179.98	-66.42	-19.26	176.01	-82.48	63.16	183.48	V	N	R	A	H	T	S	C	5HB7	A	199	184.32	-71.78	-15.84	187.19	-87.70	74.65	181.63	N	A	N	A	T	T	C	H	4L8A	A	119
10	135	0.01036	BcisP	VIb	5.70	5.70	6.07	6.04	178.76	-137.53	119.38	359.11	-66.49	163.88	179.76	P	S	P	A	C	S	S	C	2CIW	A	228	176.27	-127.05	120.42	358.00	-65.63	161.27	182.14	N	N	P	K	G	S	S	C	2BMO	B	110
11	131	0.01005	dD	new	6.63	6.48	7.79	7.62	180.94	94.08	-1.19	186.08	-127.95	15.44	170.94	D	G	Y	H	S	S	C	S	4EZI	A	282	182.57	99.89	-17.34	185.02	-113.78	9.87	180.65	P	G	Y	E	T	T	C	C	3JQ0	A	521
12	125	0.00959	PcisD	VIa1	5.74	5.76	5.76	5.80	175.04	-59.70	144.37	9.21	-92.77	8.32	175.56	D	S	P	L	C	T	T	C	5AOZ	A	443	175.04	-59.70	144.37	9.21	-92.77	8.32	175.56	D	S	P	L	C	T	T	C	5AOZ	A	443
13	102	0.00783	dN	new	6.42	6.37	7.83	7.60	183.90	69.32	8.93	177.80	-131.73	-63.28	185.11	I	E	H	G	T	T	T	E	5AGD	A	232	178.53	76.06	-3.15	179.31	-122.82	-50.46	179.84	P	G	V	T	B	T	T	T	4E9X	A	1076
14	87	0.00668	Dd	new	6.81	6.70	7.60	7.65	182.75	-115.16	15.69	186.11	100.65	-12.30	176.58	L	D	G	S	S	S	S	C	2RFR	A	141	177.54	-99.08	19.56	173.80	108.72	-14.53	182.16	D	E	G	G	H	T	T	G	4HZ8	A	167
15	59	0.00453	PcisP	new_prev_VIb	6.33	6.24	6.74	6.79	175.26	-66.01	147.89	0.25	-75.72	142.11	176.61	D	A	P	Y	T	C	S	E	5DZE	A	189	183.55	-78.86	145.45	353.82	-78.06	140.34	178.16	M	K	P	Q	H	C	S	C	4UDX	X	35
16	52	0.00399	cisDA	new	5.36	5.42	5.36	5.42	3.33	-94.18	7.96	187.90	-61.40	-38.41	184.42	Y	P	D	D	E	T	T	T	3VGI	A	56	0.14	-97.53	3.93	184.13	-66.86	-35.89	182.02	A	P	W	F	T	T	T	E	1UAI	A	42
17	32	0.00246	pG	new	6.58	6.43	8.16	8.06	180.06	73.58	-162.38	180.27	-78.96	77.17	188.34	L	G	R	Y	T	C	S	C	4V28	A	95	188.70	68.28	-139.60	178.07	-79.92	121.91	175.54	H	G	T	Q	S	S	S	C	1KQP	A	81
18	25	0.00192	cisDP	new	6.36	6.29	6.52	6.60	11.10	-86.47	4.44	169.99	-71.39	157.80	175.12	A	P	L	V	T	T	S	C	3B4U	A	268	11.10	-86.47	4.44	169.99	-71.39	157.80	175.12	A	P	L	V	T	T	S	C	3B4U	A	268
Other	319	0.02448	Other	IV	6.42	6.26	9.03	9.00	-999	-999	-999	-999	-999	-999	-999	?	?	?	?	?	?	?	?	????	?	-999	-999	-999	-999	-999	-999	-999	-999	?	?	?	?	?	?	?	?	????	?	-999
total	13030	1.00000	total	total	-999	-999	-999	-999	-999	-999	-999	-999	-999	-999	-999	?	?	?	?	?	?	?	?	????	?	-999	-999	-999	-999	-999	-999	-999	-999	?	?	?	?	?	?	?	?	????	?	-999
